# Supplementary material for: Acute Effects of Dietary Protein Consumption on the Postprandial Metabolic Response, Amino Acid Levels and Circulating MicroRNAs in Patients with Obesity and Insulin Resistance
Source: Int J Mol Sci. 2024 Jul 14;25(14):7716. doi: 10.3390/ijms25147716 (PMC11276941; doi:10.3390/ijms25147716)
Supplement: Supplementary file 1 [file ijms-25-07716-s001.zip]

Archive with 1 entries (1 files):
- ijms-3062235-supplementary.pdf
